# Supplementary material for: USP27X variants underlying X-linked intellectual disability disrupt protein function via distinct mechanisms
Source: Life Sci Alliance. 2024 Jan 5;7(3):e202302258. doi: 10.26508/lsa.202302258 (PMC10770416; doi:10.26508/lsa.202302258)
Supplement: Supplementary file 1 [file LSA-2023-02258_TableS1.xlsx]

## Sheet: Sheet1
Table S1. Neuropsychiatric family history
Family	Individual	Clinical information
1	III-7	ID, lives in residential facility
8	II-2	Mild ID and substance abuse
8	II-3	20 yo, Autism spectrum disorder, does not live independently
8	III-3	5 yo, DD
Abbreviations: DD: developmental dela. ID: intellectual disability. yo: years old
