# Supplementary material for: USP27X variants underlying X-linked intellectual disability disrupt protein function via distinct mechanisms
Source: Life Sci Alliance. 2024 Jan 5;7(3):e202302258. doi: 10.26508/lsa.202302258 (PMC10770416; doi:10.26508/lsa.202302258)
Supplement: Supplementary file 2 [file LSA-2023-02258_TableS2.xlsx]

## Sheet: Sheet1
Table S2. Findings on chromosomal microarray
Individual	CMA variants
Family 1: III:3	200 Kbp heterozygous deletion at 10q23.33, VUS
Family 5: III:3	218-269kb heterozygous deletion at 11p15.1, VUS
Family 6: III:1	485.38 kb heterozygous duplication at 22q11.21-q11.22, VUS (chr22: 21,957,395-22,442,772; hg19)
Abbreviations: VUS: variant of uncertain significance
