# Supplementary material for: USP27X variants underlying X-linked intellectual disability disrupt protein function via distinct mechanisms
Source: Life Sci Alliance. 2024 Jan 5;7(3):e202302258. doi: 10.26508/lsa.202302258 (PMC10770416; doi:10.26508/lsa.202302258)
Supplement: Supplementary file 3 [file LSA-2023-02258_TableS3.xlsx]

## Sheet: Table 1
Variant cDNA effect	c.1211G>A	c.937T>G	c.541A>G	c.431A>G	c.226G>A	c.1205dup	c.394G>T	c.106C>T	c.1026_1030del	c.1141T>C
Variant protein effect	p.(Ser404Asn)	p.(Phe313Val )	p.(Lys181Glu)	p.(Tyr144Cys)	p.(Gly76Ser)	p.(Ala403fs)	p.(Glu132Ter)	p.(Gln36Ter)	p.(Ser342ArgfsTer14)	p.(Tyr381His)
Variant type	missense	missense	missense	missense	missense	frameshift	stop gain	stop gain	frameshift	missense
Variant inheritence	maternal	maternal (de-novo in the mother)	maternal	maternal	maternal	maternal	NA	NA	maternal (not de novo)	maternal
CADD / AutoPVS1 score	21.9	23.6	22.4	25.1	25.5	moderate	strong	strong	very strong	26
GERP	4.08	2.72	3.94	3.94	3.94	NR	NR	NR	NR	4.41
Functional effect	retain deubiquitylating activity	reduced deubiquitylating activity	NA	stronger binding to ATXN7L3	NA	expected loss-of-function	expected loss-of-function	expected loss-of-function	expected loss-of-function	reduced deubiquitylating activity
Table S3. Variants in-silico Predictions and functional effects.
! Growth parameters and dysmorphic features were evaluated at the age of 2 years 11 months. Other medical background is updated to current age of 8 years 8 months. ^ Growth Z scores were calculated using SimulConsult online calculator, based on the CDC Growth Charts. % Adult head circumference Z score was based on head circumference/height chart of Bushby et al. (PMID: 1444530). $ Head circumfere…

## Sheet: גיליון1
Table S3. In silico predictions and functional effects of USP27X variants
Variant information
Variant cDNA effect (NM_001145073.3)	c.1211G>A	c.1141T>C	c.937T>G	c.541A>G	c.431A>G	c.226G>A	c.1205dup	c.1026_1030del	c.394G>T	c.106C>T
Variant protein effect	p.(Ser404Asn)	p.(Tyr381His)	p.(Phe313Val )	p.(Lys181Glu)	p.(Tyr144Cys)	p.(Gly76Ser)	p.(Ala403fs)	p.(Ser342ArgfsTer14)	p.(Glu132Ter)	p.(Gln36Ter)
Variant position [hg19]	chrX:49646121	chrX:49646051	chrX:49645847	chrX:49645451	chrX:49645341	chrX:49645136	chrX:49646113	chrX:49645932	chrX:49645304	chrX:49645016
Variant type	missense	missense	missense	missense	missense	missense	frameshift	frameshift	stop gain	stop gain
Variant inheritance	maternal	maternal	maternal (de-novo in the mother)	maternal	maternal	maternal	maternal	maternal (not de novo)	NA	NA
In silico predictions
AutoPVS1	NR	NR	NR	NR	NR	NR	moderate	very strong	strong	strong
CADD	21.9	26	23.6	22.4	25.1	25.5	NR	NR	35	34
BayesDel	benign (supporting) (-0.35)	deleterious (moderate) (0.5)	uncertain (0.07)	uncertain (-0.05)	uncertain (-0.12)	deleterious (moderate) (0.34)	NR	NR	deleterious (strong) (0.65)	deleterious (strong) (0.65)
PrimateAI	deleterious (moderate) (0.87)	deleterious (moderate) (0.91)	uncertain (0.76)	deleterious (supporting) (0.82)	deleterious (supporting) (0.86)	deleterious (moderate) (0.91)	NR	NR	NR	NR
PolyPhen	benign (0.117)	probably_damaging (1)	probably_damaging (0.956)	benign (0.135)	probably_damaging (0.928)	probably_damaging (0.959)	NR	NR	NR	NR
SIFT	tolerated (0.19)	deleterious (0)	deleterious (0)	tolerated (0.1)	deleterious (0.01)	deleterious (0.04)	NR	NR	NR	NR
GERP	4.08	4.41	2.72	3.94	3.94	3.94	NR	NR	NR	NR
Functional effect							expected loss-of-function	expected loss-of-function	expected loss-of-function	expected loss-of-function
K48 or K63 di-ubiquitin chains cleavage	reduced	reduced	reduced	no change	reduced	reduced	NR	NR	NR	NR
Deubiquitylating activity-based probe labelling	reduced	reduced	reduced	no change	no change	reduced	NR	NR	NR	NR
Interaction with ATXN7L3	no change	reduced	no change	no change	enhanced	reduced	NR	NR	NR	NR
Protein modeling predictions	disrupts folding of the USP domain	disrupts direct interaction with ubiquitin	disrupts direct interaction with ubiquitin	disrupts folding of the USP domain	no change	disrupts folding of the USP domain	NR	NR	NR	NR
Abbreviations: NA: Not Available. NR: Not Relevant
