# Supplementary material for: USP27X variants underlying X-linked intellectual disability disrupt protein function via distinct mechanisms
Source: Life Sci Alliance. 2024 Jan 5;7(3):e202302258. doi: 10.26508/lsa.202302258 (PMC10770416; doi:10.26508/lsa.202302258)
Supplement: Supplementary file 13 [file LSA-2023-02258_TableS4.xlsx]

## Sheet: Sheet1
Table S4. Reagents used in this study
Reagent type (species) or resource	Designation	Source or reference	Identifiers	Additional information
strain, strain background (Escherichia coli)	BL21-CodonPlus (DE3)-RIPL Competent Cells	Agilent	230280	Competent cells
strain, strain background (Escherichia coli)	Rosetta 2 Competent Cells	Novagen – Sigma Aldrich	71402-M	Competent cells
strain, strain background (Escherichia coli)	NEB 5-alpha Competent E. coli	New England Biolabs	Cat# C2987	Competent cells
cell line (Mus Musculus, male)	Usp27x-/y J1 ES J1 cells	PMID: 27132940		Male Mouse Embryonic Stem Cell line
recombinant DNA reagent	Backbone vector	MRC-PPU Reagents and Services	DU49023	pCAGGS puro
recombinant DNA reagent	Backbone vector	MRC-PPU Reagents and Services	DU49056	pCAGGS puro 3X FLAG
recombinant DNA reagent	Backbone vector	Cytiva	Cat# 28-9546-48	pGEX6P1
recombinant DNA reagent	GST-USP27X WT	MRC-PPU Reagents and Services	DU21193	pGEX6P1 human USP27X
recombinant DNA reagent	HA human USP27X	MRC-PPU Reagents and Services	DU36356	pCMV5 HA human USP27X
recombinant DNA reagent	GST-USP27X C87A	This paper	FB0031	pGEX6P1 human USP27X C87A
recombinant DNA reagent	GST-USP27X Y381H	This paper	FB0034	pGEX6P1 human USP27X Y381H
recombinant DNA reagent	GST-USP27X Y144C	This paper	FB0035	pGEX6P1 human USP27X Y144C
recombinant DNA reagent	GST-USP27X F313V	This paper	FB0036	pGEX6P1 human USP27X F313V
recombinant DNA reagent	GST-USP27X S404N	This paper	FB0037	pGEX6P1 human USP27X S404N
recombinant DNA reagent	GST-USP27X G76S	This paper	FB0044	pGEX6P1 human USP27X G76S
recombinant DNA reagent	GST-USP27X K181E	This paper	FB0045	pGEX6P1 human USP27X K181E
recombinant DNA reagent	USP27X WT	This paper	FB0011	pCAGGS puro HA human USP27X
recombinant DNA reagent	C87A HA human USP27X	This paper	FB0014	pCAGGS puro C87A HA human USP27X
recombinant DNA reagent	Y381H HA human USP27X	This paper	FB0017	pCAGGS puro Y381H HA human USP27X
recombinant DNA reagent	Y144C HA human USP27X	This paper	FB0041	pCAGGS puro Y144C HA human USP27X
recombinant DNA reagent	F313V HA human USP27X	This paper	FB0042	pCAGGS puro F313V HA human USP27X
recombinant DNA reagent	S404N HA human USP27X	This paper	FB0043	pCAGGS puro S404N HA human USP27X
recombinant DNA reagent	G76S HA human USP27X	This paper	FB0046	pCAGGS puro G76S HA human USP27X
recombinant DNA reagent	K181E HA human USP27X	This paper	FB0047	pCAGGS puro K181E HA human USP27X
recombinant DNA reagent	FLAG- human ATXN7L3	This paper	FB0030	pCAGGS puro 3X FLAG human ATXN7L3
antibody	Anti-ERK1 (Sheep polyclonal)	MRC-PPU Reagents and Services	Cat# S221B Third bleed	(WB: 1:1000)
antibody	Anti-GST (Sheep polyclonal)	MRC-PPU Reagents and Services	Cat# S902A Third bleed	(WB: 1:1000)
antibody	Anti- Ubiquitin (Mouse monoclonal)	Biolegend	Cat# 426307	(WB: 1:1000)
antibody	Anti-HA-HRP (Rat monoclonal)	Roche	Cat# 12013819001 RRID:AB_390917	(WB:1:5000)
antibody	Anti-FLAG-HRP (Mouse monoclonal)	Sigma Aldrich	Cat# A8592 RRID:AB_439702	(WB:1:5000)
antibody	Anti-HA (Mouse monoclonal)	Biolegend	Cat# ab9110 RRID: AB_2565336	(IF: 1:10000)
antibody	Anti-FLAG (Mouse monoclonal)	Sigma Aldrich	Cat# F1804-50UG RRID:AB_262044	(WB: 1:1000)
antibody	Anti-Mouse HRP (Horse polyclonal)	Cell Signaling Technology	Cat# 7076S RRID:AB_330924	(WB: 1:10000)
antibody	Anti-Rabbit HRP (Goat polyclonal)	Cell Signaling Technology	Cat# 7074S RRID:AB_2099233	(WB: 1:10000)
antibody	Anti-Sheep HRP (Donkey polyclonal)	Thermo Fisher Scientific	Cat# 16041 RRID:AB_2534715	(WB: 1:10000)
antibody	Anti-Rabbit AlexaFluor 488 nm (Goat polyclonal)	Thermo Fisher Scientific	Cat# A11008 RRID:AB_143165	(IF: 1:500)
antibody	IRDye® 680RD Donkey anti-Rabbit IgG Secondary Antibody	LI-COR	Cat# 926-68073	(WB: 1:10000)
antibody	IRDye® 800CW Donkey anti-Mouse IgG Secondary Antibody	LI-COR	Cat# 926-32212	(WB: 1:10000)
antibody	IRDye® 800CW Donkey anti-Goat IgG Secondary Antibody	LI-COR	Cat# 926-32214	(WB: 1:10000)
peptide, recombinant protein	LIF	MRC-PPU Reagents and Services	DU1715	GST-tagged LIF
peptide, recombinant protein	GST-USP2b	MRC-PPU Reagents and Services	DU13025
peptide, recombinant protein	GST-USP27X	MRC-PPU Reagents and Services	DU21193
peptide, recombinant protein	GST-USP27X C87A	This paper
peptide, recombinant protein	GST-USP27X G76S	This paper
peptide, recombinant protein	GST-USP27X Y144C	This paper
peptide, recombinant protein	GST-USP27X K181E	This paper
peptide, recombinant protein	GST-USP27X F313V	This paper
peptide, recombinant protein	GST-USP27X Y381H	This paper
peptide, recombinant protein	GST-USP27X S404N	This paper
peptide, recombinant protein	HA-Ubiquitin-Propargylamide	South Bay Bio LLC	Cat# SBB-PS0124
peptide, recombinant protein	K63 Di-Ubiquitin	South Bay Bio LLC	SBB-UP0072
peptide, recombinant protein	K48 Di-Ubiquitin	South Bay Bio LLC	SBB-UP0069
peptide, recombinant protein	Anti-HA Affinity Resin - Amintra	Abcam	Cat#: ab270603
chemical compound, drug	ActinRed 555 ReadyProbes Reagent	Thermo Fisher Scientific	Cat# R37112
chemical compound, drug	Cycloheximide	SIGMA	Cat# C4859	PMID: 20118940
chemical compound, drug	PR-619	Apexbio Technology	Cat# 8212	PMID: 23686611
software, algorithm	Image Studio	LICOR Biosciences		https://www.licor.com/bio/image-studio/
software, algorithm	Image Lab	Bio-Rad		https://www.bio-rad.com/en-uk/product/image-lab-software?ID=KRE6P5E8Z
software, algorithm	NIS-Elements	Nikon		https://www.microscope.healthcare.nikon.com/products/software/nis-elements
software, algorithm	Image J	NIH		https://imagej.nih.gov/ij/download.html
software, algorithm	GraphPad Prism (v9.2.0)	GraphPad Software Inc.		https://www.graphpad.com/scientific-software/prism/
software, algorithm	Excel	Microsoft		https://www.microsoft.com/en-us/microsoft-365/excel
software, algorithm	AlphaFold	DeepMind EMBL-EBI		https://alphafold.ebi.ac.uk/
software, algorithm	ChimeraX	UCSF		https://www.rbvi.ucsf.edu/chimerax
software, algorithm	Colabfold	Mirdita et al, Nature Methods, 2022		https://github.com/sokrypton/ColabFold
software, algorithm	Photoshop	Adobe		https://www.adobe.com/products/photoshop.html
software, algorithm	Illustrator	Adobe		https://www.adobe.com/products/illustrator.html
software, algorithm	Inkscape	Inkscape		https://inkscape.org/
sequence-based reagent	USP27X_Y381H_Fw	This paper	PCR primers QuikChange mutagensis	GGAACCTTGGAGAGTGGCCACCATACCAGCTTCATCCGGCACC
sequence-based reagent	USP27X_Y381H_Rev	This paper	PCR primers QuikChange mutagensis	GGTGCCGGATGAAGCTGGTATGGTGGCCACTCTCCAAGGTTCC
sequence-based reagent	USP27X_Y144C_F	This paper	PCR primers In-Fusion mutagenesis	TGTGCCCTGTAAGTTACTGCACCTGGTGTGG
sequence-based reagent	USP27X _Y144C_R	This paper	PCR primers In-Fusion mutagenesis	AACTTACAGGGCACATGAGGAGACGG
sequence-based reagent	USP27X _F313V_F	This paper	PCR primers In-Fusion mutagenesis	TCAAACGGGTTGAACATTCAGCGAAACAGAGGC
sequence-based reagent	USP27X _F313V_R	This paper	PCR primers In-Fusion mutagenesis	GTTCAACCCGTTTGAAATGAAAACAGGCAACG
sequence-based reagent	USP27X _S404N_F	This paper	PCR primers In-Fusion mutagenesis	TAAGGCCAATATTAAGGACGTACTGGACAGTG
sequence-based reagent	USP27X _S404N_R	This paper	PCR primers In-Fusion mutagenesis	TTAATATTGGCCTTAGTGATGACGGC
sequence-based reagent	USP27X_G76S_F	This paper	PCR primers In-Fusion mutagenesis	TTACGATCAGTTTAAGAGGACTCATCAATCTTGG
sequence-based reagent	USP27X_G76S_R	This paper	PCR primers In-Fusion mutagenesis	TTAAACTGATCGTAAAGCTGGAGGTGATTC
sequence-based reagent	USP27X_K181E_F	This paper	PCR primers In-Fusion mutagenesis	GGCACTGCGAAGGTGATGATGTCGGGAAGGC
sequence-based reagent	USP27X_K181E_R	This paper	PCR primers In-Fusion mutagenesis	CACCTTCGCAGTGCCTGTGCAGGAC
sequence-based reagent	pCAGGS-HA-USP27X-FW	This paper	PCR primers In-Fusion cloning	AAGAATTCAACTCGAATGTACCCATACGATGTGCCAG
sequence-based reagent	pCAGGS-HA-USP27X-RV	This paper	PCR primers In-Fusion cloning	TTAATTAAGGCTCGATCAGTAGGCTTGTGTGTTCATTTC
sequence-based reagent	pGEX6P1- USP27X_BamHI_Fw	This paper	PCR primers In-Fusion cloning	GGGGCCCCTGGGATCCATGTGTAAGGACTATGTATATGACA
sequence-based reagent	pGEX6P1- USP27X_BamHI_Rv	This paper	PCR primers In-Fusion cloning	GGAATTCCGGGGATCCTCAGTAGGCTTGTGTGTTCATTT
sequence-based reagent	pCAGGS-3XFLAG_ATXN7L3_F	This paper	PCR primers In-Fusion cloning	CGATGACAAGGGATCCATGAAAATGGAGGAAATGTCTTTG
sequence-based reagent	pCAGGS-3XFLAG_ATXN7L3_R	This paper	PCR primers In-Fusion cloning	TGAATTCCGGGGATCCTCAGTTGATGTCATCATAGATGCTG
